# Supplementary material for: Identification of osteoarthritis-associated chondrocyte subpopulations and key gene-regulating drugs based on multi-omics analysis
Source: Sci Rep. 2025 Apr 11;15:12448. doi: 10.1038/s41598-025-90694-w (PMC11992032; doi:10.1038/s41598-025-90694-w)
Supplement: Supplementary file 2 — Supplementary Information 2. [file 41598_2025_90694_MOESM2_ESM.txt]

RARRES1
ADAMTSL2
RAB38
TMEM14A
SLC39A4
AC010642.2
TMEM267
EVI2A
PIEZO1
RGS2
TREM1
GALNT16
SIGIRR
MYL6B
CTSA
EPYC
CD58
ANGPTL2
CTSZ
NPDC1
CRIP2
ASAH1
PODNL1
TMEM255B
MMP24OS
VSIR
BLOC1S1
COCH
ITGAE
LAG3
JKAMP
DNAJB9
RGS10
CRNDE
CCDC107
MLLT11
ORMDL2
TSPAN6
TUSC3
TSPAN4
CNIH4
CHCHD5
TMEM179B
CTSB
AP3S1
GRN
MIEN1
TMEM50A
KRT10
NINJ1
NBDY
TMCO1
SELENOW
NR1D1
CYB5R3
ATRAID
PRDX1
PTMS
ATOX1
ATP6V0B
MGST3
KRTCAP2
SSR4
MFGE8
TMEM59
SEC61G
OST4
C4orf48
CD151
EMP3
SH3BGRL3
DHRS7
PNPLA2
RASSF8-AS1
PET100
RNASEK
RNMT
BRK1
SKP1
CRIP1
SNHG9
PCBP1
HEBP2
ATP6V1F
UQCRB
NDUFA3
PLP2
SRP14
WDR83OS
IFI27L2
UQCRQ
TIMM10
DYNLL1
COX5B
COX8A
C12orf57
NPC2
SOD1
ATP6V1G1
SEC62
SREK1IP1
COX20
CST3
CYTL1
MRPL33
POMP
COX6C
PHLDA2
UQCR11
LAPTM4A
ATP5MF
COPS9
COMMD6
NDUFB2
PTPRE
ATP6V0E1
NDUFA1
SELENOH
NDUFB4
TMEM258
COX6B1
ELOB
H2AFJ
SELENOS
ATP5ME
NOP10
NDUFB1
ATP5MPL
ATP5MD
SMIM37
ROMO1
TMA7
HINT1
NDUFA4
COX7B
UBL5
COX7A1
ITM2B
COX7A2
PLAC9
BRI3
S100A11
ATP5F1E
SQSTM1
RPL39
RPS28
RPS27
