# Supplementary material for: Identification of osteoarthritis-associated chondrocyte subpopulations and key gene-regulating drugs based on multi-omics analysis
Source: Sci Rep. 2025 Apr 11;15:12448. doi: 10.1038/s41598-025-90694-w (PMC11992032; doi:10.1038/s41598-025-90694-w)
Supplement: Supplementary file 3 — Supplementary Information 3. [file 41598_2025_90694_MOESM3_ESM.r]

##系统报错改为英文
Sys.setenv(LANGUAGE = "en")
##禁止转化为因子
options(stringsAsFactors = FALSE)
##清空环境
rm(list=ls())
setwd('D:\\项目\\OA\\scRNA')
dir.create('results')

library(devtools)
library(Seurat)
library(dplyr)
library(ggplot2)
library(magrittr)
library(gtools)
library(stringr)
library(Matrix)
library(tidyverse)
library(patchwork)
library(data.table)
library(RColorBrewer)
library(ggpubr)

file_id <- list.files("D:\\项目\\OA\\scRNA\\GSE152805", full=FALSE)
datalist=list()
for (i in 1:length(file_id)){
  dir.10x = paste0("D:\\项目\\OA\\scRNA\\GSE152805\\",file_id[i])
  my.data <- Read10X(data.dir = dir.10x) 
  colnames(my.data)=paste0(file_id[i],'_',colnames(my.data))
  datalist[[i]]=CreateSeuratObject(counts = my.data, 
                                   project = file_id[i],min.cells = 3, min.features = 250)
  datalist[[i]]$GSM=file_id[i]
}
rm(my.data)
names(datalist)=file_id
gc()
for (i in 1:length(datalist)){
  sce <- datalist[[i]]
  sce[["percent.mt"]] <- PercentageFeatureSet(sce, pattern = "^MT-")# 计算线粒体占比
  sce[["percent.Ribo"]] <- PercentageFeatureSet(sce, pattern = "^RP[SL]")# 计算rRNA占比
  datalist[[i]] <- sce
  rm(sce)
}

#过滤
datalist <- lapply(X = datalist, FUN = function(x) {
  x<-subset(x,subset =  nFeature_RNA <6000 & 
              nCount_RNA > 1000 &
              percent.mt <5 & 
              nCount_RNA < 30000&
              nFeature_RNA>1000
            )
})
#合并数据
sce <- merge(datalist[[1]],y=datalist[2:length(datalist)])
range(sce$percent.mt)
#计算核糖体基因比例
ribo_genes=rownames(sce)[grep("^Rp[sl]", rownames(sce),ignore.case = T)]
ribo_genes
sce=PercentageFeatureSet(sce, "^RP[SL]", col.name = "percent_ribo")
fivenum(sce@meta.data$percent_ribo)
#计算红血细胞基因比例
rownames(sce)[grep("^Hb[^(p)]", rownames(sce),ignore.case = T)]
sce=PercentageFeatureSet(sce, "^HB[^(P)]", col.name = "percent_hb")
fivenum(sce@meta.data$percent_hb)
#可视化细胞的上述比例情况
feats <- c("nFeature_RNA", "nCount_RNA", "percent.mt", "percent_hb", "percent_hb")
p1=VlnPlot(sce, group.by = "orig.ident", features = feats, pt.size = 0, ncol = 2) + 
  NoLegend()
p1
selected_f <- rownames(sce)[Matrix::rowSums(sce@assays$RNA@counts > 0 ) > 3]

sce <- subset(sce, features = selected_f)

gc()
selected_ribo <- WhichCells(sce, expression = percent_ribo > 3)
selected_hb <- WhichCells(sce, expression = percent_hb < 1 )
length(selected_ribo)
length(selected_hb)
sce <- subset(sce, cells = selected_ribo)
sce <- subset(sce, cells = selected_hb)
dim(sce)
# 22629 48945
#save(sce,file = "results/sce.RData")
#save(datalist,file = 'results/datalist.RData')
#降维
load('data/datalist.RData')
for (i in 1:length(datalist)){
  datalist[[i]]<-NormalizeData(datalist[[i]], normalization.method = "LogNormalize", scale.factor = 10000)
  datalist[[i]]<-FindVariableFeatures(datalist[[i]], 
                                      selection.method = "vst", 
                                      nfeatures = 2000,
                                      mean.cutoff=c(0.0125,3),
                                      dispersion.cutoff =c(1.5,Inf))
}
datalist <- FindIntegrationAnchors(object.list = datalist, dims = 1:35,
                                   reduction = c("cca", "rpca")[1])
sce <- IntegrateData(anchorset = datalist, dims = 1:35)

#ScaleData
DefaultAssay(sce) <- "integrated"
sce <- ScaleData(sce, features = rownames(sce))

sce=FindVariableFeatures(sce, 
                         selection.method = "vst", 
                         nfeatures = 2000,
                         mean.cutoff=c(0.0125,3),
                         dispersion.cutoff =c(1.5,Inf))


#PCA降维，选择合适的拐点
sce <- RunPCA(sce, features = VariableFeatures(sce)) 
dimplot1 <- DimPlot(sce, reduction = "pca",group.by = 'orig.ident') 
elbowplot1 <- ElbowPlot(sce, ndims=50, reduction="pca") 
sc_pca <- dimplot1+elbowplot1
sc_pca


Dims <- 50
#Umap降维
sce <- RunUMAP(sce, dims=1:Dims, reduction="pca")
###tsne 降维
sce <- RunTSNE(sce, 
               dims=1:Dims, 
               reduction="pca",
               perplexity=30,
               max_iter=1000)

library(clustree)
sce <- FindNeighbors(sce, dims = 1:Dims)
sce <- FindClusters(
  object = sce,
  resolution = c(seq(.1,1,.1))
)
colnames(sce@meta.data)
clustree(sce@meta.data, prefix = "integrated_snn_res.")

#接下来分析，按照分辨率为0.8进行 
sel.clust = "integrated_snn_res.0.8"
sce <- SetIdent(sce, value = sel.clust)
table(sce@active.ident) 
table(sce$orig.ident)
sce$tissue <- ifelse(grepl("CT", sce$orig.ident), "Normal", 
                     ifelse(grepl("OA", sce$orig.ident), "OA", ""))
table(sce$tissue)


Logfc = 1
Minpct = 0.25
DefaultAssay(sce) <- "RNA"
Idents(sce)<-'integrated_snn_res.0.8'
sce.markers <- FindAllMarkers(object = sce,logfc.threshold = Logfc, min.pct = Minpct,only.pos = T)
sce.markers["pct.diff"]=sce.markers$pct.1-sce.markers$pct.2
sce.markers <- sce.markers[sce.markers$p_val_adj<0.05,]
length(unique(sce.markers$gene))
head(sce.markers)

DimPlot(sce,reduction = "umap",label = T,split.by ="tissue" )
#注释
genes_to_check = c('SPP1',
                   'CHI3L1',"CHI3L2",#RegC调节性软骨细胞
                   'IL11','OGN',#pre-FC前纤维软骨细胞
                   'TF','CHRDL2','KIF9',#EC
                   'FOS','JUN',#HomoC稳态软骨细胞
                   'P3H2','DDX21','ATP13A3',#ProC
                   'COL10A1','IBSP',#HTC肥厚性软骨细胞
                   'TGFBI','ABI3BP','IBSP','COL2A1',#PreHTC
                   'COL1A1','COL1A2','S100A4','PRG4',"TMSB4X",#FC
                   'HBB','HBA2'#RBC
)
library(stringr)  
genes_to_check=str_to_upper(genes_to_check)
genes_to_check
p <- DotPlot(sce, features = unique(genes_to_check),
             assay='RNA',group.by ='integrated_snn_res.0.8' )  + coord_flip()

p 

data <- read.csv("marker.csv")
head(data)
data$Keygene <- str_to_upper(data$gene)
selected_genes = split(data$Keygene,data$celltype)
selected_genes
p3 <- DotPlot(object = sce, features = selected_genes, assay = "RNA") +
  theme(axis.text.x = element_text(angle = 90, vjust = 0.5, hjust=0.5)
  )+theme(
    strip.text= element_text(angle = 90, vjust = 0.5, hjust=0.5)
  )
p3


table(sce$integrated_snn_res.0.8)

celltype=data.frame(ClusterID=0:17,
                    celltype= 0:17) 
#定义细胞亚群 
celltype[celltype$ClusterID %in% c(1),2]='SPP1+C'
celltype[celltype$ClusterID %in% c(0,5,6,12,13,15),2]='ProC'
celltype[celltype$ClusterID %in% c(11),2]='FC' 
celltype[celltype$ClusterID %in% c(2,9),2]='PreFC'
celltype[celltype$ClusterID %in% c(7,14),2]='HomoC'
celltype[celltype$ClusterID %in% c(3),2]='PreHTC'
celltype[celltype$ClusterID %in% c(8),2]='EC'
celltype[celltype$ClusterID %in% c(10),2]='HTC'
celltype[celltype$ClusterID %in% c(4),2]='RegC'
celltype[celltype$ClusterID %in% c(16),2]='UndecidedC'
celltype[celltype$ClusterID %in% c(17),2]='RBC'
head(celltype)
celltype
table(celltype$celltype)
sce@meta.data$celltype = "NA"
for(i in 1:nrow(celltype)){
  sce@meta.data[which(sce@meta.data$integrated_snn_res.0.8 == celltype$ClusterID[i]),'celltype'] <- celltype$celltype[i]}
table(sce@meta.data$celltype)

DimPlot(sce,group.by = "celltype",reduction = "umap",label = T,split.by = "tissue")


#画umap
library(paletteer)
library(ggplot2)
pdf('results/umap.pdf',height = 4,width = 6,onefile = F)
pal <- c("#409079","#52a5c1","#c65341","#425785","#92b8da","#de9d3d",
         "#b5aa82","#347852","#ca8399","#9f2b39","#296097","#d6873b","#564b84","#817f7e")

DimPlot(sce, label = T,  cols= pal,group.by = "celltype" ,pt.size = 0.5, repel = T)+labs(x = "UMAP1", y = "UMAP2") +
  theme(panel.border = element_rect(fill=NA,color="black", element_rect(1), linetype="solid")) 
dev.off()
table(sce$tissue)
saveRDS(sce,file = "results/sce_marker.rds")

sce=readRDS("results/sce_marker.rds")
sce=subset(sce,celltype != "UndecidedC")
library(ClusterGVis)
library(org.Hs.eg.db)
Logfc = 0.5
Minpct = 0.35
DefaultAssay(sce) <- "RNA"
Idents(sce)<-'celltype'
sce.markers <- FindAllMarkers(object = sce,logfc.threshold = Logfc, min.pct = Minpct,only.pos = T)
sce.markers["pct.diff"]=sce.markers$pct.1-sce.markers$pct.2
sce.markers <- sce.markers[sce.markers$p_val_adj<0.05,]
length(unique(sce.markers$gene))
head(sce.markers)
#write.table(sce.markers,'results/scRNA_marker_gene.txt',quote = F,row.names = F,sep='\t')

pbmc.markers <- sce.markers %>%
  dplyr::group_by(cluster) %>%
  dplyr::top_n(n = 20, wt = avg_log2FC)
head(pbmc.markers)

st.data <- prepareDataFromscRNA(object = sce,
                                diffData = pbmc.markers,
                                showAverage = TRUE)
# enrich for clusters
library(clusterProfiler)
enrich <- enrichCluster(object = st.data,
                        OrgDb = org.Hs.eg.db,
                        type = "BP",
                        organism = "hsa",
                        pvalueCutoff = 0.5,
                        topn = 5)
markGenes = unique(pbmc.markers$gene)[sample(1:length(unique(pbmc.markers$gene)),40,
                                             replace = F)]

# line plot
pdf('results/sc2.pdf',height = 10,width = 7,onefile = F)
visCluster(object = st.data,
           plot.type = "line")
visCluster(object = st.data,
           plot.type = "heatmap",
           column_names_rot = 45,
           markGenes = markGenes,
           cluster.order = c(1:10))
dev.off()


### 画比例图###################
library(reshape2)
library(ggplot2)
library(dplyr)
pB2_df <- table(sce@meta.data$celltype,sce@meta.data$tissue) %>% melt()
colnames(pB2_df) <- c("Cluster","Sample","Number")
pB2_df$Cluster <- factor(pB2_df$Cluster)
## 如果要颜色一样
#pB2_df$Cluster <- factor(pB2_df$Cluster,levels = c('Edo...',
#                                                   'B_cell',
#                                                   'Monocyte',
#                                                   'T_cells',
#                                                   'Epithelial_cells',
#                                                   'Smooth_muscle_cells',
#                                                   'Fibroblasts',
#                                                   'Endothelial_cells'))

library(RColorBrewer)
qual_col_pals = brewer.pal.info[brewer.pal.info$category == 'qual',]
#处理后有73种差异还比较明显的颜色，基本够用
col_vector = unlist(mapply(brewer.pal, qual_col_pals$maxcolors, rownames(qual_col_pals))) 


sample_color <- col_vector[1:9] 

pB4 <- ggplot(data = pB2_df, aes(x =Number, y = Sample, fill =  Cluster)) +
  geom_bar(stat = "identity", width=0.8,position="fill")+
  scale_fill_manual(values=col_vector[1:20]) +
  theme_bw()+
  theme(panel.grid =element_blank()) +
  labs(x="",y="Ratio")+
  ####用来将y轴移动位置
  theme(axis.text.y = element_text(size=12, colour = "black"))+
  theme(axis.text.x = element_text(size=12, colour = "black"))+
  theme(
    axis.text.x.bottom = element_text(hjust = 1, vjust = 1, angle = 45)
  ) 
pB4
ggsave(filename = "results/比例柱状图.pdf",pB4,wi=5,he=3)


sce_N=subset(sce,tissue=="Normal")
table(sce_N$celltype)


##系统报错改为英文
Sys.setenv(LANGUAGE = "en")
##禁止转化为因子
options(stringsAsFactors = FALSE)
##清空环境
rm(list=ls())
setwd('~/OA/')
dir.create('results')
library(devtools)
library(Seurat)
library(dplyr)
library(ggplot2)
library(magrittr)
library(gtools)
library(stringr)
library(Matrix)
library(tidyverse)
library(patchwork)
library(data.table)
library(RColorBrewer)
library(ggpubr)

load('data/datalist.RData')
for (i in 1:length(datalist)){
  datalist[[i]]<-NormalizeData(datalist[[i]], normalization.method = "LogNormalize", scale.factor = 10000)
  datalist[[i]]<-FindVariableFeatures(datalist[[i]], 
                                      selection.method = "vst", 
                                      nfeatures = 2000,
                                      mean.cutoff=c(0.0125,3),
                                      dispersion.cutoff =c(1.5,Inf))
}
datalist <- FindIntegrationAnchors(object.list = datalist, dims = 1:35,
                                   reduction = c("cca", "rpca")[1])
sce <- IntegrateData(anchorset = datalist, dims = 1:35)

#ScaleData
DefaultAssay(sce) <- "integrated"
sce <- ScaleData(sce, features = rownames(sce))

sce=FindVariableFeatures(sce, 
                         selection.method = "vst", 
                         nfeatures = 2000,
                         mean.cutoff=c(0.0125,3),
                         dispersion.cutoff =c(1.5,Inf))


#PCA降维，选择合适的拐点
sce <- RunPCA(sce, features = VariableFeatures(sce)) 
dimplot1 <- DimPlot(sce, reduction = "pca",group.by = 'orig.ident') 
elbowplot1 <- ElbowPlot(sce, ndims=50, reduction="pca") 
sc_pca <- dimplot1+elbowplot1
sc_pca


Dims <- 50
#Umap降维
sce <- RunUMAP(sce, dims=1:Dims, reduction="pca")
###tsne 降维
sce <- RunTSNE(sce, 
               dims=1:Dims, 
               reduction="pca",
               perplexity=30,
               max_iter=1000)

library(clustree)
sce <- FindNeighbors(sce, dims = 1:Dims)
sce <- FindClusters(
  object = sce,
  resolution = c(seq(.1,1,.1))
)
colnames(sce@meta.data)
clustree(sce@meta.data, prefix = "integrated_snn_res.")

#接下来分析，按照分辨率为0.8进行 
sel.clust = "integrated_snn_res.0.8"
sce <- SetIdent(sce, value = sel.clust)
table(sce@active.ident) 
table(sce$orig.ident)
sce$tissue <- ifelse(grepl("CT", sce$orig.ident), "Normal", 
                     ifelse(grepl("OA", sce$orig.ident), "OA", ""))
table(sce$tissue)


Logfc = 1
Minpct = 0.25
DefaultAssay(sce) <- "RNA"
Idents(sce)<-'integrated_snn_res.0.8'
sce.markers <- FindAllMarkers(object = sce,logfc.threshold = Logfc, min.pct = Minpct,only.pos = T)
sce.markers["pct.diff"]=sce.markers$pct.1-sce.markers$pct.2
sce.markers <- sce.markers[sce.markers$p_val_adj<0.05,]
length(unique(sce.markers$gene))
head(sce.markers)

DimPlot(sce,reduction = "umap",label = T,split.by ="tissue" )
#注释
genes_to_check = c('SPP1',
                   "CHI3L2","TUBB4B",'CHI3L1',#RegC调节性软骨细胞
                   'TF','CHRDL2','TPM4','RARRES2','DSC2',#EC
                   'FOS','JUN',#HomoC稳态软骨细胞
                   'P3H2','DDX21','GLIS3',#ProC
                   'BHLHE41','IBSP',#HTC肥厚性软骨细胞
                   'TGFBI','ABI3BP','COL2A1',#PreHTC
                   'COL1A1','COL1A2','PRG4',"TMSB4X",#FC
                   'HBB','HBA2'#RBC
)
DimPlot(sce,group.by ='integrated_snn_res.1',reduction = "umap",label = T)
library(stringr)  
genes_to_check=str_to_upper(genes_to_check)
genes_to_check
p <- DotPlot(sce, features = unique(genes_to_check),
             assay='RNA',group.by ='integrated_snn_res.1' )  + coord_flip()

p 
dev.off()
data <- read.csv("data/marker.csv")
head(data)
data$Keygene <- str_to_upper(data$gene)
selected_genes = split(data$Keygene,data$celltype)
selected_genes
p3 <- DotPlot(object = sce, features = selected_genes, assay = "RNA",group.by ='integrated_snn_res.1') +
  theme(axis.text.x = element_text(angle = 90, vjust = 0.5, hjust=0.5)
  )+theme(
    strip.text= element_text(angle = 90, vjust = 0.5, hjust=0.5)
  )
p3
dev.off()


celltype=data.frame(ClusterID=0:21,
                    celltype= 0:21) 
#定义细胞亚群
celltype[celltype$ClusterID %in% c(3,8,9,14,15),2]='ProC'
celltype[celltype$ClusterID %in% c(10,16),2]='FC'
celltype[celltype$ClusterID %in% c(7),2]='HomoC/RegC'
celltype[celltype$ClusterID %in% c(18),2]='HomoC'
celltype[celltype$ClusterID %in% c(1,2,4,5,6,9,11,12),2]='PreHTC'
celltype[celltype$ClusterID %in% c(0,17,19,21),2]='EC'
celltype[celltype$ClusterID %in% c(13),2]='HTC'
celltype[celltype$ClusterID %in% c(3,16,20),2]='RegC'
head(celltype)
celltype
table(celltype$celltype)
sce@meta.data$celltype = "NA"
for(i in 1:nrow(celltype)){
  sce@meta.data[which(sce@meta.data$integrated_snn_res.0.8 == celltype$ClusterID[i]),'celltype'] <- celltype$celltype[i]}
table(sce@meta.data$celltype)

DimPlot(sce,group.by = "celltype",reduction = "tsne",label = T,split.by = "tissue")


#画umap
library(paletteer)
library(ggplot2)
pdf('results/umap.pdf',height = 4,width = 6,onefile = F)
pal <- c("#409079","#c65341","#52a5c1","#425785","#92b8da","#de9d3d",
         "#b5aa82","#ca8399","#347852","#9f2b39","#296097","#d6873b","#564b84","#817f7e")

DimPlot(sce, label = T,  cols= pal,group.by = "celltype" ,pt.size = 0.5, repel = T,reduction = "umap")+labs(x = "UMAP1", y = "UMAP2") +
  theme(panel.border = element_rect(fill=NA,color="black", element_rect(1), linetype="solid")) 
dev.off()
table(sce$tissue)
saveRDS(sce,file = "data/sce_marker.rds")
sce=readRDS("data/sce_marker.rds")


library(ClusterGVis)
library(org.Hs.eg.db)
Logfc = 0.5
Minpct = 0.35
DefaultAssay(sce) <- "RNA"
Idents(sce)<-'celltype'
sce.markers <- FindAllMarkers(object = sce,logfc.threshold = Logfc, min.pct = Minpct,only.pos = T)
sce.markers["pct.diff"]=sce.markers$pct.1-sce.markers$pct.2
sce.markers <- sce.markers[sce.markers$p_val_adj<0.05,]
length(unique(sce.markers$gene))
head(sce.markers)
#write.table(sce.markers,'results/scRNA_marker_gene.txt',quote = F,row.names = F,sep='\t')

pbmc.markers <- sce.markers %>%
  dplyr::group_by(cluster) %>%
  dplyr::top_n(n = 20, wt = avg_log2FC)
head(pbmc.markers)

st.data <- prepareDataFromscRNA(object = sce,
                                diffData = pbmc.markers,
                                showAverage = TRUE)
# enrich for clusters
library(clusterProfiler)
enrich <- enrichCluster(object = st.data,
                        OrgDb = org.Hs.eg.db,
                        type = "BP",
                        organism = "hsa",
                        pvalueCutoff = 0.5,
                        topn = 5)
markGenes = unique(pbmc.markers$gene)[sample(1:length(unique(pbmc.markers$gene)),40,
                                             replace = F)]

# line plot
pdf('results/sc1.pdf',height = 10,width = 7,onefile = F)
visCluster(object = st.data,
           plot.type = "line")
visCluster(object = st.data,
           plot.type = "heatmap",
           column_names_rot = 45,
           markGenes = markGenes,
           cluster.order = c(1:8))
dev.off()


pdf('results/sc2.pdf',height = 10,width = 14,onefile = F)
visCluster(object = st.data,
           plot.type = "both",
           column_names_rot = 45,
           show_row_dend = F,
           markGenes = markGenes,
           markGenes.side = "left",
           annoTerm.data = enrich,
           line.side = "left",
           cluster.order = c(1:8),
           go.col = rep(jjAnno::useMyCol("stallion",n = 8),each = 5),
           add.bar = T)
dev.off()

#
library(viridis)
marker<-c("COL1A1","CHI3L1","FOS","IBSP","TGFBI","COL1A2")
pal <- viridis(n = 10, option = "C")
# "#0D0887FF" "#47039FFF" "#7301A8FF" "#9C179EFF" "#BD3786FF" "#D8576BFF" "#ED7953FF" "#FA9E3BFF" "#FDC926FF" "#F0F921FF"
pal <- viridis(n = 15, option = "D", direction = -1)

#使用Seurat::FeaturePlot()做一个常规的可视化
pdf('results/FeaturePlot.pdf',height = 6,width = 10,onefile = F)
FeaturePlot(object = sce,features = marker, cols = pal, order = T)
dev.off()


#
model_gene=c('EVI2A',
             'RGS2',
             'EPYC',
             'JKAMP',
             'CTSB')
pal <- viridis(n = 10, option = "C")
# "#0D0887FF" "#47039FFF" "#7301A8FF" "#9C179EFF" "#BD3786FF" "#D8576BFF" "#ED7953FF" "#FA9E3BFF" "#FDC926FF" "#F0F921FF"
pal <- viridis(n = 15, option = "D", direction = -1)

#使用Seurat::FeaturePlot()做一个常规的可视化
pdf('results/model_gene.pdf',height = 6,width = 10,onefile = F)
FeaturePlot(object = sce,features = model_gene, cols = pal, order = T)
dev.off()
### 画比例图###################
library(reshape2)
library(ggplot2)
library(dplyr)
pB2_df <- table(sce@meta.data$celltype,sce@meta.data$tissue) %>% melt()
colnames(pB2_df) <- c("Cluster","Sample","Number")
pB2_df$Cluster <- factor(pB2_df$Cluster)
## 如果要颜色一样
#pB2_df$Cluster <- factor(pB2_df$Cluster,levels = c('Edo...',
#                                                   'B_cell',
#                                                   'Monocyte',
#                                                   'T_cells',
#                                                   'Epithelial_cells',
#                                                   'Smooth_muscle_cells',
#                                                   'Fibroblasts',
#                                                   'Endothelial_cells'))

library(RColorBrewer)
qual_col_pals = brewer.pal.info[brewer.pal.info$category == 'qual',]
#处理后有73种差异还比较明显的颜色，基本够用
col_vector = unlist(mapply(brewer.pal, qual_col_pals$maxcolors, rownames(qual_col_pals))) 


sample_color <- col_vector[1:9] 

pB4 <- ggplot(data = pB2_df, aes(x =Number, y = Sample, fill =  Cluster)) +
  geom_bar(stat = "identity", width=0.8,position="fill")+
  scale_fill_manual(values=col_vector[1:20]) +
  theme_bw()+
  theme(panel.grid =element_blank()) +
  labs(x="",y="Ratio")+
  ####用来将y轴移动位置
  theme(axis.text.y = element_text(size=12, colour = "black"))+
  theme(axis.text.x = element_text(size=12, colour = "black"))+
  theme(
    axis.text.x.bottom = element_text(hjust = 1, vjust = 1, angle = 45)
  ) 
pB4
ggsave(filename = "results/比例柱状图.pdf",pB4,wi=5,he=3)
dev.off()

#看一眼拟时序
#BiocManager::install("slingshot")
#BiocManager::install("tradeSeq")
library(slingshot)
library(tradeSeq)
library(BiocParallel)

sce_o=subset(sce,tissue=="OA")
DimPlot(sce_o,reduction = "umap",group.by = "celltype",label = T)
dim(sce_o)
#准备分析文件
# 提取counts矩阵
# 筛选高可变基因

scale.data <- sce_o@assays$integrated@scale.data
scale.gene <- rownames(scale.data)

counts <- as.data.frame(sce_o@assays$RNA@counts)
counts <- as.matrix(counts[scale.gene,])
# 将表达矩阵转换为SingleCellExperiment对象
# 输入需要counts矩阵，否则影响下游分析
sim <- SingleCellExperiment(assays = List(counts = counts)) 
sim
# umap reduction
umap = sce_o@reductions$umap@cell.embeddings
colnames(umap) = c('UMAP_1', 'UMAP_2')
# 将降维的结果添加到SingleCellExperiment对象中
reducedDims(sim) = SimpleList(UMAP = umap)
sim
# metadata提取
meta = sce_o@meta.data
# colData(sim)相当于meta.data，但他不是data.frame格式
# 所以需要分步赋予
colData(sim)$sampleId = meta$orig.ident
colData(sim)$celltype = meta$celltype
# 我们可以直接用 plot() 函数画一下看看：
rd = umap
plot(rd, col = rgb(0,0,0,.5), pch=16, asp = 1)
dev.off()
# 使用 slingshot 进行轨迹推断
sim <- slingshot(sim, 
                 clusterLabels = 'celltype',  # 选择colData中细胞注释的列名
                 reducedDim = 'UMAP',  
                 start.clus= "EC",  # 选择起点
                 end.clus = 'FC',     # 这里我们不指定终点
)   
colnames(colData(sim))
# 可视化
mycolors = brewer.pal(4,"Set1")

plot(reducedDims(sim)$UMAP, pch=16, asp = 1)
lines(SlingshotDataSet(sim), lwd=2, col=mycolors)
legend("right",
       legend = paste0("lineage",1:4),
       col = mycolors,
       inset=0.7,
       pch = 16)
# 我们把lineage3 单独提取出来做分析
summary(sim$slingPseudotime_2)

# 我们做一个绚丽的渐变色彩虹色
colors <- colorRampPalette(brewer.pal(11,'Spectral')[-6])(100) # 我们把这些颜色变成100个梯度，模拟渐变色
plotcol <- colors[cut(sim$slingPseudotime_2, breaks=100)] # 这里我们用cut函数把 lineage2 分割成100个区间，同一区间的细胞给与同一个颜色
plotcol[is.na(plotcol)] <- "lightgrey" # 不属于 lineage3 的点为NA，我们把他们变成灰色
plotcol
# 看看效果
# 保存时，把下面的注释运行
pdf(file = "results/lineage2.pdf",width = 7,height = 5)
plot(reducedDims(sim)$UMAP, col = plotcol, pch=8, asp = 1, xlim = c(-8, 8))
lines(SlingshotDataSet(sim), lwd=2, col=brewer.pal(9,"Set1"))
legend("right",
       legend = paste0("lineage",1:4),
       col = unique(brewer.pal(6,"Set1")),
       inset=0.8,
       pch = 16)
dev.off()  
# 保存数据
colData(sim)$plotcol = plotcol
# sce对象的colData并不是 data.frame 格式，我们需要重新构建
# 如果你知道更简便的方法，欢迎在评论区提出  
coldata <- colData(sim)
coldata <- data.frame(celltype = coldata@listData$celltype, 
                      sampleId = coldata@listData$sampleId,
                      plotcol = coldata@listData$plotcol)
rownames(coldata) = sim@colData@rownames

# 我们把 lineage2 信息筛选出来
# 细胞 barcodes
filter_cell <- dplyr::filter(coldata, plotcol != "lightgrey")
filter_cell <- rownames(filter_cell)
length(filter_cell)
# 矩阵 counts
counts <- as.data.frame(sim@assays@data@listData$counts)
filter_counts <- counts[,filter_cell]
filter_counts[1:5,1:5]


# 如果你的细胞过多，可以随机选取3000个细胞
# 降低计算时间和压力
set.seed(111)
scell <- sample(colnames(filter_counts), size = 3000)

# 最后的到抽样后的矩阵
filter_counts = filter_counts[, scell]
dim(filter_counts)
class(filter_counts)
filter_counts=as.matrix(filter_counts)
# 重新将表达矩阵转换为SingleCellExperiment对象
filter_sim <- SingleCellExperiment(assays = List(counts = filter_counts))

# colData
scell = colnames(filter_counts)
filter_coldata = colData(sim)[scell, 1:2] #把slingPseudotime_2的信息纳入
filter_sim@colData = filter_coldata
head(filter_sim@colData)

# reduction
rd = reducedDim(sim)
filter_rd <- rd[scell,]
reducedDims(filter_sim) <- SimpleList(UMAP = filter_rd)

plot(filter_rd)


# 由于重新构建sim，之前的轨迹信息我们需要重新做一遍
# K-Means
set.seed(111)
cl <- kmeans(filter_rd, centers = 4)$cluster # 可以指定分群数量
head(cl)
colData(filter_sim)$kmeans <- cl
## 可视化聚类分群的结果
library(RColorBrewer)
mycolors = brewer.pal(4,"Set1")

plt_k = data.frame(filter_rd,
                   kmeans_clusters = factor(cl, levels = sort(unique(cl))))
ggplot(plt_k, aes(UMAP_1, UMAP_2))+
  geom_point(aes(color = kmeans_clusters), size = .5)+
  scale_color_manual(values = mycolors)+
  theme_bw()+
  theme(panel.grid = element_blank(),
        axis.text = element_blank(),
        axis.ticks = element_blank())+
  xlab('UMAP_1')+
  ylab('UMAP_2')+
  guides(color = guide_legend(override.aes = list(size = 5)) # 调整图例展示的点大小
  )  


filter_sim <- slingshot(filter_sim,
                        clusterLabels = 'kmeans',
                        reducedDim = 'UMAP',
                        start.clus= "3", # 指定起点
                        end.clus = NULL # 指定终点
)
head(colnames(colData(filter_sim)))

plot(reducedDims(filter_sim)$UMAP, pch=16, asp = 1)
lines(SlingshotDataSet(filter_sim), lwd=2, col=mycolors)


# 使用tradeSeq软件包中的负二项式广义加性模型（NB-GAM）进行拟合
# BiocManager::install("tradeSeq")
library(tradeSeq)

# Fit negative binomial model
counts <- filter_sim@assays@data$counts
crv <- SlingshotDataSet(filter_sim)

# 在使用NB-GAM模型之前，需要确定用于构建模型的基函数的数量。
# 这些基函数被称为节点（knots），它们在模型的拟合过程中起到关键作用。
# 使用evaluateK函数。该函数会运行一段时间

# 2k cells ~16min(如果你的轨迹较多的话，时间更长)
# 运行之后会自动出现图
set.seed(111)
system.time({
  icMat <- evaluateK(counts = counts, 
                     sds = crv, 
                     k = 3:10,    # no more than 12
                     nGenes = 500, # 纳入分析的基因数量，默认是500，这里为了节省示例计算时间
                     verbose = T)
})

# we pick nknots = 6.
set.seed(111)
pseudotime <- slingPseudotime(crv, na = FALSE)
cellWeights <- slingCurveWeights(crv)
# fit negative binomial GAM
# 2k cells ~13 min
system.time({
  sce <- fitGAM(counts = counts, 
                pseudotime = pseudotime, 
                cellWeights = cellWeights,
                nknots = 6, 
                verbose = FALSE)
})
table(rowData(sce)$tradeSeq$converged)
# FALSE  TRUE 
#   38   1962 


# 探索基因表达与拟时序的相关性
# test for dynamic expression
assoRes <- associationTest(sce)
head(assoRes)


# 寻找与起止点相关性最高的基因
# Discovering progenitor marker genes
startRes <- startVsEndTest(sce)
head(startRes)


# 按相关性进行排序
oStart <- order(startRes$waldStat, decreasing = TRUE)

# 挑选相关性最强的基因，并可视化
sigGeneStart <- names(sce)[oStart[1]]
plotSmoothers(sce, counts, gene = sigGeneStart)

plotGeneCount(crv, counts, gene = sigGeneStart)


#### 美化基因表达量变化图

# sim = qs::qread('data/03_lineage_data.qs')
# 取celltpye和配色信息
coldata <- data.frame(celltype = sim@colData$celltype,
                      plotcol = sim@colData$plotcol)
rownames(coldata) = colnames(sim)

# 把sce中的3000个细胞对应信息取出
filter_coldata <- coldata[colnames(sce),]

# 添加拟时序信息
filter_coldata$Pseudotime = sce$crv$pseudotime.Lineage1

# top6 genes
top6 <- names(sce)[oStart[1:6]]
#这里是刚刚做的，我要做这6个表达
top_gene=c('RPS27','RPS28','RPL39','SQSTM1','ATP5F1E','SH3BGRL3')
top6_exp = sce@assays@data$counts[top6,] 
top6_exp = log2(top6_exp + 1) %>% t()

# 获得最终的清洁数据
plt_data = cbind(filter_coldata, top6_exp)
colnames(plt_data)
# [1] "celltype"   "plotcol"    "Pseudotime" "CENPF"      "HBB"       
# [6] "HMGB2"      "CD74"       "HBA1"       "MKI67"  


# draw
library(ggplot2)
library(ggsci)
library(ggpubr)
library(RColorBrewer)
getPalette = colorRampPalette(brewer.pal(12, "Paired"))
mycolors = getPalette(length(unique(plt_data$celltype)))

# 为了拼图美观，我们把legend隐藏掉
plt_list = list()
for (gene in top6) {
  print(gene)
  p = ggscatter(data = plt_data,
                x = 'Pseudotime',
                y = gene,
                color = 'celltype',
                size = 0.6)+
    geom_smooth(se = F, color = 'orange')+
    theme_bw()+
    scale_color_manual(values = mycolors)+
    theme(legend.position = 'none')
  plt_list[[gene]] = p
}

library(patchwork)
wrap_plots(plt_list)
ggsave(filename = 'figures/05_top6_genes.pdf', width = 9, height = 5)

# 这里单独save一张有legend的图
gene = 'HBB'
p_test = ggscatter(data = plt_data,
                   x = 'Pseudotime',
                   y = gene,
                   color = 'celltype',
                   size = 0.6)+
  geom_smooth(se = F, color = 'orange')+
  theme_bw()+
  scale_color_manual(values = mycolors)+
  theme(legend.position = 'right')+
  guides(color = guide_legend(ncol = 1,  # 将图例分为两列显示
                              override.aes = list(size = 3)) )  # 调整图例展示的点大小
p_test


## 提perHTC细胞亚群,重新降维聚类
sce=readRDS("data/sce_marker.rds")
table(sce$tissue)
scRNAsub=subset(sce,celltype %in% 'PreHTC')
scRNAsub<- FindVariableFeatures(scRNAsub, selection.method = "vst", nfeatures = 2000)
scale.genes <-  VariableFeatures(scRNAsub)
scRNAsub <- ScaleData(scRNAsub, features = scale.genes)
scRNAsub<- RunPCA(scRNAsub, features = VariableFeatures(scRNAsub))
DimPlot(scRNAsub, reduction = "pca", group.by = "orig.ident")
ElbowPlot(scRNAsub)


## 重新harmony
library(harmony)
set.seed(1000)
scRNAsub <- RunHarmony(scRNAsub, group.by.vars = "orig.ident")
DimPlot(scRNAsub, reduction = "harmony", group.by = "orig.ident")

ElbowPlot(scRNAsub,reduction = 'harmony')


scRNAsub <- FindNeighbors(scRNAsub, reduction = 'harmony',dims = 1:10)
scRNAsub <- FindClusters(scRNAsub)
scRNAsub <- RunUMAP(scRNAsub, reduction = 'harmony',dims = 1:10)

# 瞄一眼，小亚群,6,7,9!!
DimPlot(scRNAsub, label=TRUE,split.by = 'tissue') 
dev.off()
library(reshape2)
library(ggplot2)
pB2_df <- table(scRNAsub@meta.data$seurat_clusters,scRNAsub@meta.data$tissue) %>% melt()
colnames(pB2_df) <- c("Cluster","Sample","Number")
pB2_df$Cluster <- factor(pB2_df$Cluster)
library(RColorBrewer)
qual_col_pals = brewer.pal.info[brewer.pal.info$category == 'qual',]
#处理后有73种差异还比较明显的颜色，基本够用
col_vector = unlist(mapply(brewer.pal, qual_col_pals$maxcolors, rownames(qual_col_pals))) 

sample_color <- col_vector[1:10] 

pB4 <- ggplot(data = pB2_df, aes(x =Number, y = Sample, fill =  Cluster)) +
  geom_bar(stat = "identity", width=0.8,position="fill")+
  scale_fill_manual(values=col_vector[1:20]) +
  theme_bw()+
  theme(panel.grid =element_blank()) +
  labs(x="",y="Ratio")+
  ####用来将y轴移动位置
  theme(axis.text.y = element_text(size=12, colour = "black"))+
  theme(axis.text.x = element_text(size=12, colour = "black"))+
  theme(
    axis.text.x.bottom = element_text(hjust = 1, vjust = 1, angle = 45)
  ) 
pB4
ggsave(filename = "results/比例柱状图2.pdf",pB4,wi=5,he=3)
dev.off()
saveRDS(scRNAsub,file ='data/scRNA_prehtc.RDS')

scRNAsub=readRDS('data/scRNA_prehtc.RDS')
scRNAsub=subset(scRNAsub,tissue=="OA")
df=FindAllMarkers(scRNAsub,logfc.threshold = 1,only.pos = T)
scRNAsub$celltype=ifelse(scRNAsub$seurat_clusters %in% c(6,7,9),'OA_PreHTC','Normal_PreHTC')
table(scRNAsub$celltype)
# 排除PreHTC的其他细胞
scRNAother=subset(sce, celltype != 'PreHTC')
scRNA_chat=merge(scRNAsub,c(scRNAother))
meta =scRNA_chat@meta.data # a dataframe with rownames containing cell mata data

data_input <- as.matrix(scRNA_chat@assays$RNA@data)
#data_input=data_input[,rownames(meta)]
identical(colnames(data_input),rownames(meta))

library(CellChat)
cellchat <- createCellChat(object = data_input, meta = meta, group.by = "celltype")

#### 人选.human！！！！！！！！！！！！！！！！！
CellChatDB <- CellChatDB.human 
groupSize <- as.numeric(table(cellchat@idents))
CellChatDB.use <- subsetDB(CellChatDB, search = "Secreted Signaling") 
cellchat@DB <- CellChatDB.use 

dplyr::glimpse(CellChatDB$interaction)
##配体-受体分析
# 提取数据库支持的数据子集
cellchat <- subsetData(cellchat)
# 识别过表达基因
cellchat <- identifyOverExpressedGenes(cellchat)
# 识别配体-受体对
cellchat <- identifyOverExpressedInteractions(cellchat)
# 将配体、受体投射到PPI网络
cellchat <- projectData(cellchat, PPI.human)

unique(cellchat@idents)

# 等待
cellchat <- computeCommunProb(cellchat)
# Filter out the cell-cell communication if there are only few number of cells in certain cell groups
cellchat <- filterCommunication(cellchat, min.cells = 10)
cellchat <- computeCommunProbPathway(cellchat)

df.net<- subsetCommunication(cellchat)

#returns a data frame consisting of all the inferred cell-cell communications at the level of ligands/receptors. Set slot.name = "netP" to access the the inferred communications at the level of signaling pathways

#df.net <- subsetCommunication(cellchat, sources.use = c(1,2), targets.use = c(4,5)) 
#gives the inferred cell-cell communications sending from cell groups 1 and 2 to cell groups 4 and 5.

#df.net <- subsetCommunication(cellchat, signaling = c("WNT", "TGFb")) 

cellchat <- aggregateNet(cellchat)
dev.off()
groupSize <- as.numeric(table(cellchat@idents))
par(mfrow = c(1,2), xpd=TRUE)
netVisual_circle(cellchat@net$count, vertex.weight = groupSize, weight.scale = T, label.edge= F, title.name = "Number of interactions")
netVisual_circle(cellchat@net$weight, vertex.weight = groupSize, weight.scale = T, label.edge= F, title.name = "Interaction weights/strength")
dev.off()

pdf('results/p_bubble_targets.pdf',height = 8,width = 10,onefile = F)
p_bubble_targets= netVisual_bubble(cellchat,
                                   targets.use = c('OA_PreHTC','Normal_PreHTC'),
                                   remove.isolate = FALSE)+coord_flip()
p_bubble_targets
dev.off()

pdf('results/p_bubble_source.pdf',height = 8,width = 10,onefile = F)
p_bubble_source= netVisual_bubble(cellchat,
                                  sources.use = c('OA_PreHTC','Normal_PreHTC'),
                                  #targets.use = c('Astrocytes','Epithelial cells', 'Microglia','Monocytes','Oligodendrocytes'),
                                  
                                  remove.isolate = FALSE)+coord_flip()
p_bubble_source
dev.off()

pdf('results/TGFb.pdf',height = 5,width = 5,onefile = F)
TGFb=netVisual_aggregate(cellchat, signaling = 'TGFb',  
                         targets.use = c('OA_PreHTC','Normal_PreHTC'))
TGFb
dev.off()


pdf('results/ANGPTL.pdf',height = 5,width = 5,onefile = F)
ANGPTL=netVisual_aggregate(cellchat, signaling = 'ANGPTL',  
                           targets.use = c('OA_PreHTC','Normal_PreHTC'))
ANGPTL
dev.off()

pdf('results/SPP1.pdf',height = 5,width = 5,onefile = F)
SPP1=netVisual_aggregate(cellchat, signaling = 'SPP1',  
                         targets.use = c('OA_PreHTC','Normal_PreHTC'))
SPP1
dev.off()


cellchat <- netAnalysis_computeCentrality(cellchat, slot.name = "netP")
pdf('results/heatmap.pdf',height = 5,width = 5,onefile = F)
h1=netAnalysis_signalingRole_heatmap(cellchat, pattern = "outgoing")
h2=netAnalysis_signalingRole_heatmap(cellchat, pattern = "incoming")
heatmap=h1 + h2
heatmap
dev.off()

#cytotrace
DimPlot(scRNAsub,group.by = "celltype",reduction = "umap")
#cytotrace验证
library(CytoTRACE)
phe <- scRNAsub$celltype
metadata<-scRNAsub@meta.data

phe = as.character(phe)
names(phe) <- rownames(scRNAsub@meta.data)
####提取表达矩阵
scRNAsub1 <- as.matrix(scRNAsub@assays$RNA@counts)
scRNAsub1[1:4,1:4]
results <- CytoTRACE(mat = scRNAsub1)
plotCytoTRACE(results, phenotype = phe)
plotCytoGenes(results, numOfGenes = 10)
saveRDS(results,file = "./data/cytotrace_results")


#scenic
table(scRNAsub$celltype)
library(SCENIC)
library(Seurat)
## 内存不够控制细胞数目！！！不要超???1000细胞！！！！！！???
set.seed(123456)
#a=sample(1:ncol(scRNAsub),200)
#scRNAsub@reductions$nmf=NULL
#scRNAsub=scRNAsub[,a]
Idents(scRNAsub)=scRNAsub$celltype
df=FindAllMarkers(scRNAsub,only.pos = T,min.pct = 0.1,logfc.threshold = 0.1)
dim(scRNAsub)
exprMat <- as.data.frame(scRNAsub@assays$RNA@counts)
exprMat=exprMat[rownames(df),]
exprMat=as.matrix(exprMat)
cellInfo <-scRNAsub@meta.data

# 进入子文件夹
setwd("SCENIC") 

Idents(scRNAsub)=scRNAsub$celltype

### Initialize settings
dir.create("int")
saveRDS(cellInfo, file="int/cellInfo.Rds")

Idents(scRNAsub) <- "celltype"

# 人物???
org='hgnc'


dbDir="./SCENIC" # RcisTarget databases location
myDatasetTitle="SCENIC Challenge" # choose a name for your analysis
data(defaultDbNames)
dbs <- defaultDbNames[[org]]
dbs
data(list="motifAnnotations_hgnc_v9", package="RcisTarget")
motifAnnotations_hgnc <- motifAnnotations_hgnc_v9
scenicOptions <- initializeScenic(org=org,
                                  dbDir=dbDir, 
                                  dbs = dbs)

scenicOptions@inputDatasetInfo$cellInfo <- "cellInfo.Rds"
scenicOptions@inputDatasetInfo$colVars <- "colVars.Rds"

# 节省内存，我们只取一个基因组文件
# 人：用下面！！！！！！！！！
scenicOptions@settings$dbs <- c("mm9-5kb-mc8nr" = "hg19-500bp-upstream-7species.mc9nr.feather")
scenicOptions@settings$db_mcVersion <- "v9"
saveRDS(scenicOptions, file="scenicOptions.Rds") 

#Gene filter: Filter by the number of cells in which the gene is detected (minCountsPerGene, by default 6 UMI counts across all samples)
# and by the number of cells in which the gene is detected (minSamples, by default 1% of the cells)
# 尽可能减少基因数???
# 如果需要更多基因，0.1调成0.05???0.01
genesKept <- geneFiltering(exprMat, scenicOptions=scenicOptions,minCountsPerGene=3*.1*ncol(exprMat),minSamples=ncol(exprMat)*.1)
exprMat_filtered <- exprMat[genesKept,]
dim(exprMat_filtered)

#calculating correlation
runCorrelation(exprMat_filtered, scenicOptions)

#GENIE3: infer potential transcription factor targets based on the expression data
exprMat_filtered <- log2(exprMat_filtered+1) 


# 等待较久的一步，纳入基因和细胞越多，等待越久，此处只用了1000多基因，200个细???
# 对应的TF也只???100多个了，其实???1000多个TF，如果是性能好的计算机可以考虑前面0.1调成0.05???0.01
runGenie3(exprMat_filtered, scenicOptions)


scenicOptions@settings$verbose <- TRUE
scenicOptions@settings$nCores <- 10
scenicOptions@settings$seed <- 123


exprMat_log <- log2(exprMat+1)
dim(exprMat)
#scenicOptions@settings$dbs <- scenicOptions@settings$dbs["10kb"] # For toy run
scenicOptions <- runSCENIC_1_coexNetwork2modules(scenicOptions)

# step2容易崩，节省内存只看top50
gc()
scenicOptions <- runSCENIC_2_createRegulons(scenicOptions, coexMethod=c("top50")) #** Only for toy run!!

gc()
# 回到单线程！否则容易报错！！！！???
scenicOptions@settings$nCores <- 1
library(foreach)

scenicOptions <- runSCENIC_3_scoreCells(scenicOptions, exprMat_log)
saveRDS(scenicOptions, file="scenicOptions.Rds") # To save status

#============================================

#下次可以直接读取???,我们已经越过最耗时间的步骤
# 如果经常报错，不要重新readRDS和load，应不间断运???

#scenicOptions <- readRDS("scenicOptions.Rds")
#load('scRNAsub.Rdata')
scenicOptions@settings$seed <- 123 # same seed for all of them

#Binarizing the network
runSCENIC_4_aucell_binarize(scenicOptions)

aucell_regulonAUC <- loadInt(scenicOptions, "aucell_regulonAUC")
aucell_regulonAUC
aucell_regulonAUC.t <- t(aucell_regulonAUC@assays@data$AUC)
colnames(aucell_regulonAUC.t) <- gsub(" ", "_", colnames(aucell_regulonAUC.t))
rownames(aucell_regulonAUC.t) <- gsub("[.]", "-", rownames(aucell_regulonAUC.t))

fibro.scenic <- scRNAsub
# 结果导入endo.scenic
fibro.scenic@meta.data <- cbind(fibro.scenic@meta.data, aucell_regulonAUC.t[rownames(fibro.scenic@meta.data),])
dev.off()

#Regulon scores heatmap 热图
Idents(fibro.scenic)=fibro.scenic$celltype
cells.ord.cluster <- fibro.scenic@active.ident
cells.ord.cluster<- cells.ord.cluster[order(cells.ord.cluster)]
regulon.scores <- t(aucell_regulonAUC.t[names(cells.ord.cluster),])
regulon.scores.log <- log(regulon.scores +1)
regulon.scores.scaled <- scale(regulon.scores)

library(gplots)
library(pheatmap)

# 进一步标???
cal_z_score <- function(x){
  (x - mean(x)) / sd(x)
}
data_subset_norm <- t(apply(regulon.scores, 1, cal_z_score))
#pheatmap(data_subset_norm)

cluster.col <- data.frame(fibro.scenic@active.ident, row.names = names(fibro.scenic@active.ident))
colnames(cluster.col) <- "celltype"


pheatmap::pheatmap(regulon.scores.scaled, cluster_rows = T,cluster_cols = F, annotation_col = cluster.col, show_colnames = F, fontsize_row=5)
pheatmap::pheatmap(data_subset_norm, cluster_rows = T,cluster_cols = F, annotation_col = cluster.col, show_colnames = F)
dev.off()

#Average Regulon Activity 平均调控活???
regulonAUC <- loadInt(scenicOptions, "aucell_regulonAUC")
regulonAUC <- regulonAUC[onlyNonDuplicatedExtended(rownames(regulonAUC)),]
regulonActivity_byCellType <- sapply(split(rownames(cellInfo), cellInfo$celltype),
                                     function(cells) rowMeans(getAUC(regulonAUC)[,cells]))
regulonActivity_byCellType_Scaled <- t(scale(t(regulonActivity_byCellType), center = T, scale=T))
library(ggplot2)
library(cowplot)
pdf("../results/scenic.pdf",wi=4,he=6)
pheatmap::pheatmap(regulonActivity_byCellType_Scaled,cluster_cols = F,angle_col = 45,cluster_rows = F,color = colorRampPalette(c(rep("#00AFBB",1), "white", rep("#FC4E07",1)))(100))
dev.off()
table(scRNA_chat$celltype)

gc()
#cellcall
library(cellcall)
scRNA_cellcall=scRNA_chat
# 整理cellcall所需要的形式！
counts=as.data.frame(scRNA_cellcall@assays$RNA@counts)
colnames(counts)
colnames(counts)=stringr::str_replace(colnames(counts),pattern = '_',replacement = '-')
colnames(counts)
colnames(counts)=paste0(colnames(counts),'_',scRNA_cellcall$celltype)
colnames(counts)
gc()

# names.field标识-所分开的第几个元素
# names.delin最好为-

mt <- CreateNichConObject(data=counts, min.feature = 3,
                          names.field = 2,
                          names.delim = "_",   # 双下划线
                          source = "UMI",
                          scale.factor = 10^6,
                          Org = "Homo sapiens",
                          project = "Microenvironment")


mt <- TransCommuProfile(object = mt,
                        pValueCor = 0.05,
                        CorValue = 0.1,
                        topTargetCor=1,
                        p.adjust =0.05,  ## 若无通路，可放大到1
                        use.type="median",
                        probs = 0.9,
                        method="weighted",
                        IS_core = TRUE,
                        Org = 'Homo sapiens')

# 运行时间长，记得保存
save(mt,file ='cellcall_result.Rdata')
load('cellcall_result.Rdata')


n <- mt@data$expr_l_r_log2_scale

colnames(n)

## 只关心GT，所以需要筛选
## 挑选colnames!!!!
pathway.hyper.list <- lapply(colnames(n)[1:18], function(i){
  print(i)
  tmp <- getHyperPathway(data = n, object = mt, cella_cellb = i)
  return(tmp)
})
myPub.df <- getForBubble(pathway.hyper.list, cella_cellb=colnames(n)[1:18])

# 可视化！-----------------
pdf("results/myPub.df.pdf",wi=12,he=6)
plotBubble(myPub.df)                       
dev.off()


#代谢
table(scRNAsub$celltype)
library(scMetabolism)
library(rsvd)
scRNAsub_meta<-sc.metabolism.Seurat(obj = scRNAsub, method = "VISION", imputation = F, ncores = 2, metabolism.type = "KEGG")

input.pathway <- rownames(scRNAsub_meta@assays[["METABOLISM"]][["score"]])[1:30]
pdf("results/scMetabolism.pdf",he=8,wi=6)
DotPlot.metabolism(obj = scRNAsub_meta,
                   pathway = input.pathway, phenotype = "celltype", norm = "y")
dev.off()


#基因集评分
gene_set = read.table(file='Subtype.txt', header = T, sep = '\t',stringsAsFactors = F)
list <- list()
for(i in 1:length(unique(gene_set$subtype))){
  list[[i]] <- gene_set$marker[gene_set$subtype== (unique(gene_set$subtype)[i])]
}
names(list)<- unique(gene_set$subtype)
names(list)
scRNAsub_add=AddModuleScore(scRNAsub,features = list)


colnames(scRNAsub_add@meta.data)
## 注意选择列，你可能需要修改!!!!!!
df=scRNAsub_add@meta.data[,c(19,21,22,23,24)]


a=aggregate(df[,2:5],list(df$celltype),mean)
rownames(a)=a$Group.1
a$Group.1=NULL
colnames(a)=names(list)
a=t(a)
pdf("results/通路评估.pdf",he=3.5,wi=4)
pheatmap::pheatmap(a,scale = 'row',cluster_cols = F,cluster_rows = F,
                   color = colorRampPalette(c(rep("#00AFBB",1), "white", rep("#FC4E07",1)))(100),
)
dev.off()


#hdWGCNA
## 提perHTC细胞亚群,重新降维聚类
sce=readRDS("data/sce_marker.rds")
scRNAsub=subset(sce,celltype %in% 'PreHTC')
scRNAsub<- FindVariableFeatures(scRNAsub, selection.method = "vst", nfeatures = 2000)
scale.genes <-  VariableFeatures(scRNAsub)
scRNAsub <- ScaleData(scRNAsub, features = scale.genes)
scRNAsub<- RunPCA(scRNAsub, features = VariableFeatures(scRNAsub))
DimPlot(scRNAsub, reduction = "pca", group.by = "orig.ident")
ElbowPlot(scRNAsub)


## 重新harmony
library(harmony)
set.seed(1000)
scRNAsub <- RunHarmony(scRNAsub, group.by.vars = "orig.ident")
DimPlot(scRNAsub, reduction = "harmony", group.by = "orig.ident")

ElbowPlot(scRNAsub,reduction = 'harmony')


scRNAsub <- FindNeighbors(scRNAsub, reduction = 'harmony',dims = 1:10)
scRNAsub <- FindClusters(scRNAsub)
scRNAsub <- RunUMAP(scRNAsub, reduction = 'harmony',dims = 1:10)

# 瞄一眼，小亚群,6,7,9!!
DimPlot(scRNAsub, label=TRUE,split.by = 'tissue') 

dev.off()
library(WGCNA)
library(hdWGCNA)
DimPlot(scRNAsub,reduction = "umap",label = T)
table(scRNAsub$tissue)
#过滤出至少在5%的细胞中表达的基因
scRNA <- SetupForWGCNA(
  scRNAsub,
  gene_select = "fraction", # the gene selection approach
  fraction = 0.05, # fraction of cells that a gene needs to be expressed in order to be included
  wgcna_name = "Bio_com" # the name of the hdWGCNA experiment
)


#构建metacells!!这一步非常重要，WGCNA对数据的稀疏性非常敏感，与普通转录组的WGCNA分析相比
# 单细胞的稀疏矩阵的解决方法是WGCNA流程的问题核心
# construct metacells  in each group
scRNA<- MetacellsByGroups(
  seurat_obj = scRNA,k=20,
  max_shared = 10,
  # group.by一般关注的是组织类型和细胞类型!
  group.by = c("tissue",'celltype'), # 也可以选择别的groupby
  ident.group = 'tissue' # set the Idents of the metacell seurat object
)

# normalize metacell expression matrix:
scRNA <- NormalizeMetacells(scRNA)
metacell_obj <- GetMetacellObject(scRNA)

#转置表达矩阵
# 安全起见，另起一个对
table(scRNA$metacell_grouping)
seurat_obj  <- SetDatExpr(
  scRNA,
  group_name = "PreHTC", # 选择感兴趣恶的细胞类群！
  group.by='celltype' # the metadata column containing the cell type info. This same column should have also been used in MetacellsByGroups
)
#选择softpower
seurat_obj <- TestSoftPowers(
  seurat_obj,
  setDatExpr = FALSE, # 这边不用转置了，前面已转置
)


# plot the results:

plot_list <- PlotSoftPowers(seurat_obj)

# assemble with patchwork
pdf("results/softpower.pdf",he=6,wi=8)
wrap_plots(plot_list, ncol=2)
dev.off()


#查看powerTable
power_table <- GetPowerTable(seurat_obj)
head(power_table)
#构建共表达网络
softpower=8  # 根据自己的改!!
# construct co-expression network:
seurat_obj <- ConstructNetwork(
  seurat_obj, soft_power=softpower,
  setDatExpr = F,overwrite_tom = T)


#可视化WGCNA网络
pdf("results/hdWGCNA Dendrogram.pdf",he=4,wi=6)
PlotDendrogram(seurat_obj, main='hdWGCNA Dendrogram')
dev.off()
#(可选)获取TOM矩阵，可用来进行其他高级分析
TOM <- GetTOM(seurat_obj)
#计算模块协调特征
#记得scale一下 or else harmony throws an error:
seurat_obj <- Seurat::ScaleData(
  seurat_obj,
  features = GetWGCNAGenes(seurat_obj),
  
)
# 计算ME，根据组织类型分组
# harmony必须biocManager安装，不可以用github安装！！！
library(harmony)

seurat_obj <- ModuleEigengenes(
  seurat_obj,
  group.by.vars="tissue" #harmony对象
)
seurat_obj <- ModuleConnectivity(seurat_obj)

# plot genes ranked by kME for each module
#可视化每个模块中，按照kME打分的基因PlotKMEs(seurat_obj, ncol=5)

# 获取hub genes
hub_df <- GetHubGenes(seurat_obj, n_hubs = 500)

head(hub_df)

PlotKMEs(seurat_obj)
#记得保存上面hdWGNCA关键分析过程！
saveRDS(seurat_obj, file='data/hdWGCNA_object.rds')

dev.off()
####------------一些可视化-----------------------
## 模块间的相关性
library(igraph)
library(qgraph)
# 载入保存的

seurat_obj=readRDS('hdWGCNA_object.rds')

# 画模块间相关性图
dev.off()
pdf("results/ModuleCorrelogram.pdf",he=5,wi=5)
ModuleCorrelogram(seurat_obj, sig.level = 0.001, pch.cex=2)
dev.off()
## 到底与哪些模块相关
# 由于识别到了每个模块的hub基因，可以去计算hub基因打分
# compute gene scoring for the top 25 hub genes by kME for each module
# (方法一)with Seurat method
seurat_obj <- ModuleExprScore(
  seurat_obj,
  n_genes = 25,
  method='Seurat'
)

# compute gene scoring for the top 25 hub genes by kME for each module
# (方法二)with UCell method #推荐这种方法
# 由于Ucell刚刚更新，所以4.1.x的同学请用本地安装,依赖包自行安装
#devtools::install_local("UCell-1.3.zip")
library(UCell)
seurat_obj <- ModuleExprScore(
  seurat_obj,
  n_genes = 25,
  method='UCell'
)

# featureplot
# 瞄一眼
pdf("results/hdwgcna_split.pdf",he=4,wi=8)
colors=c('#313c63','#b42e20','#ebc03e','#377b4c',
         '#7bc7cd','#5d84a4',"#FFA500","#20B2AA","#00F5FF","#ADFF2F","#FF6A6A","#7FFFD8","#7DDE98")
umap=DimPlot(scRNA, label=TRUE,split.by = 'tissue', label.size=5,pt.size = 0.5,cols = colors)+labs(x = "UMAP1", y = "UMAP2") +
  theme(panel.border = element_rect(fill=NA,color="black", size=1, linetype="solid")) 
umap
dev.off()

plot_list <- ModuleFeaturePlot(
  seurat_obj,
  features='hMEs', # plot the hMEs
  order=TRUE ,# order so the points with highest hMEs are on top
)

# stitch together with patchwork
wrap_plots(plot_list)


### dotplot
# get hMEs from seurat object
MEs <- GetMEs(seurat_obj, harmonized=TRUE)
mods <- colnames(MEs); mods <- mods[mods != 'grey']

# add hMEs to Seurat meta-data:
seurat_obj@meta.data <- cbind(seurat_obj@meta.data, MEs)

# plot with Seurat's DotPlot function
p <- DotPlot(seurat_obj, features=mods)

# flip the x/y axes, rotate the axis labels, and change color scheme:
p <- p +
  coord_flip() +
  RotatedAxis() +
  scale_color_gradient2(high='red', mid='grey95', low='blue')

# plot output
pdf("results/hdwgcna_p.pdf",wi=6,he=4)
p
dev.off()
#提取black,pink

# 可以根据自己的需要扩大个???
hub_df <- GetHubGenes(seurat_obj, n_hubs = 200)
### !!!!!
gene=hub_df[hub_df$module %in% c('pink','black'),]
gene=gene$gene_name

write.csv(gene,file ='results/hdWGCNA_gene.csv',quote = F)


#拟时序
table(scRNAsub$tissue)
scRNAsub$celltype=ifelse(scRNAsub$seurat_clusters %in% c(6,7,9),'OA_PreHTC','Normal_PreHTC')
table(scRNAsub$celltype)


#准备分析文件
# 提取counts矩阵
# 筛选高可变基因
gc()
scale.data <- scRNAsub@assays$integrated@scale.data
scale.gene <- rownames(scale.data)

counts <- as.matrix(as.data.frame(scRNAsub@assays$RNA@counts)[scale.gene,])
# 将表达矩阵转换为SingleCellExperiment对象
# 输入需要counts矩阵，否则影响下游分析
sim <- SingleCellExperiment(assays = List(counts = counts)) 
sim
# umap reduction
umap = scRNAsub@reductions$umap@cell.embeddings
colnames(umap) = c('UMAP_1', 'UMAP_2')
# 将降维的结果添加到SingleCellExperiment对象中
reducedDims(sim) = SimpleList(UMAP = umap)
sim
# metadata提取
meta = scRNAsub@meta.data
# colData(sim)相当于meta.data，但他不是data.frame格式
# 所以需要分步赋予
colData(sim)$sampleId = meta$orig.ident
colData(sim)$celltype = meta$celltype
# 我们可以直接用 plot() 函数画一下看看：
rd = umap
plot(rd, col = rgb(0,0,0,.5), pch=16, asp = 1)
dev.off()
# 使用 slingshot 进行轨迹推断
sim <- slingshot(sim, 
                 clusterLabels = 'celltype',  # 选择colData中细胞注释的列名
                 reducedDim = 'UMAP',  
                 start.clus= "Normal_PreHTC",  # 选择起点
                 end.clus = 'OA_PreHTC',     # 这里我们不指定终点
)   
colnames(colData(sim))
# 可视化
mycolors = brewer.pal(2,"Set1")

plot(reducedDims(sim)$UMAP, pch=16, asp = 1)
lines(SlingshotDataSet(sim), lwd=2, col=mycolors)
legend("right",
       legend = paste0("lineage",1:2),
       col = mycolors,
       inset=0.7,
       pch = 16)
# 我们把lineage3 单独提取出来做分析
summary(sim$slingPseudotime_1)

# 我们做一个绚丽的渐变色彩虹色
colors <- colorRampPalette(brewer.pal(11,'Spectral')[-6])(100) # 我们把这些颜色变成100个梯度，模拟渐变色
plotcol <- colors[cut(sim$slingPseudotime_1, breaks=100)] # 这里我们用cut函数把 lineage2 分割成100个区间，同一区间的细胞给与同一个颜色
plotcol[is.na(plotcol)] <- "lightgrey" # 不属于 lineage3 的点为NA，我们把他们变成灰色
plotcol
# 看看效果
# 保存时，把下面的注释运行
pdf(file = "results/lineage1.pdf",width = 7,height = 5)
plot(reducedDims(sim)$UMAP, col = plotcol, pch=8, asp = 1, xlim = c(-8, 8))
lines(SlingshotDataSet(sim), lwd=2, col=brewer.pal(9,"Set1"))
legend("right",
       legend = paste0("lineage",1:2),
       col = unique(brewer.pal(6,"Set1")),
       inset=0.8,
       pch = 16)
dev.off()  
# 保存数据
colData(sim)$plotcol = plotcol
# sce对象的colData并不是 data.frame 格式，我们需要重新构建
# 如果你知道更简便的方法，欢迎在评论区提出  
coldata <- colData(sim)
coldata <- data.frame(celltype = coldata@listData$celltype, 
                      sampleId = coldata@listData$sampleId,
                      plotcol = coldata@listData$plotcol)
rownames(coldata) = sim@colData@rownames

# 我们把 lineage1 信息筛选出来
# 细胞 barcodes
filter_cell <- dplyr::filter(coldata, plotcol != "lightgrey")
filter_cell <- rownames(filter_cell)
length(filter_cell)
# 矩阵 counts
counts <- as.data.frame(sim@assays@data@listData$counts)
filter_counts <- counts[,filter_cell]
filter_counts[1:5,1:5]


# 如果你的细胞过多，可以随机选取3000个细胞
# 降低计算时间和压力
set.seed(111)
scell <- sample(colnames(filter_counts), size = 3000)

# 最后的到抽样后的矩阵
filter_counts = filter_counts[, scell]
dim(filter_counts)
class(filter_counts)
filter_counts=as.matrix(filter_counts)
# 重新将表达矩阵转换为SingleCellExperiment对象
filter_sim <- SingleCellExperiment(assays = List(counts = filter_counts))

# colData
scell = colnames(filter_counts)
filter_coldata = colData(sim)[scell, 1:2] #把slingPseudotime_2的信息纳入
filter_sim@colData = filter_coldata
head(filter_sim@colData)

# reduction
rd = reducedDim(sim)
filter_rd <- rd[scell,]
reducedDims(filter_sim) <- SimpleList(UMAP = filter_rd)

plot(filter_rd)


# 由于重新构建sim，之前的轨迹信息我们需要重新做一遍
# K-Means
set.seed(111)
cl <- kmeans(filter_rd, centers = 2)$cluster # 可以指定分群数量
head(cl)
colData(filter_sim)$kmeans <- cl
## 可视化聚类分群的结果
library(RColorBrewer)
mycolors = brewer.pal(2,"Set1")

plt_k = data.frame(filter_rd,
                   kmeans_clusters = factor(cl, levels = sort(unique(cl))))
ggplot(plt_k, aes(UMAP_1, UMAP_2))+
  geom_point(aes(color = kmeans_clusters), size = .5)+
  scale_color_manual(values = mycolors)+
  theme_bw()+
  theme(panel.grid = element_blank(),
        axis.text = element_blank(),
        axis.ticks = element_blank())+
  xlab('UMAP_1')+
  ylab('UMAP_2')+
  guides(color = guide_legend(override.aes = list(size = 5)) # 调整图例展示的点大小
  )  


filter_sim <- slingshot(filter_sim,
                        clusterLabels = 'kmeans',
                        reducedDim = 'UMAP',
                        start.clus= "3", # 指定起点
                        end.clus = NULL # 指定终点
)
head(colnames(colData(filter_sim)))

plot(reducedDims(filter_sim)$UMAP, pch=16, asp = 1)
lines(SlingshotDataSet(filter_sim), lwd=2, col=mycolors)


# 使用tradeSeq软件包中的负二项式广义加性模型（NB-GAM）进行拟合
# BiocManager::install("tradeSeq")
library(tradeSeq)

# Fit negative binomial model
counts <- filter_sim@assays@data$counts
crv <- SlingshotDataSet(filter_sim)

# 在使用NB-GAM模型之前，需要确定用于构建模型的基函数的数量。
# 这些基函数被称为节点（knots），它们在模型的拟合过程中起到关键作用。
# 使用evaluateK函数。该函数会运行一段时间

# 2k cells ~16min(如果你的轨迹较多的话，时间更长)
# 运行之后会自动出现图
set.seed(111)
system.time({
  icMat <- evaluateK(counts = counts, 
                     sds = crv, 
                     k = 3:10,    # no more than 12
                     nGenes = 500, # 纳入分析的基因数量，默认是500，这里为了节省示例计算时间
                     verbose = T)
})

# we pick nknots = 6.
set.seed(111)
pseudotime <- slingPseudotime(crv, na = FALSE)
cellWeights <- slingCurveWeights(crv)
# fit negative binomial GAM
# 2k cells ~13 min
system.time({
  sce <- fitGAM(counts = counts, 
                pseudotime = pseudotime, 
                cellWeights = cellWeights,
                nknots = 6, 
                verbose = FALSE)
})
table(rowData(sce)$tradeSeq$converged)
# FALSE  TRUE 
#   38   1962 


# 探索基因表达与拟时序的相关性
# test for dynamic expression
assoRes <- associationTest(sce)
head(assoRes)


# 寻找与起止点相关性最高的基因
# Discovering progenitor marker genes
startRes <- startVsEndTest(sce)
head(startRes)


# 按相关性进行排序
oStart <- order(startRes$waldStat, decreasing = TRUE)

# 挑选相关性最强的基因，并可视化
sigGeneStart <- names(sce)[oStart[1]]
plotSmoothers(sce, counts, gene = sigGeneStart)

plotGeneCount(crv, counts, gene = sigGeneStart)


#### 美化基因表达量变化图

# sim = qs::qread('data/03_lineage_data.qs')
# 取celltpye和配色信息
coldata <- data.frame(celltype = sim@colData$celltype,
                      plotcol = sim@colData$plotcol)
rownames(coldata) = colnames(sim)

# 把sce中的3000个细胞对应信息取出
filter_coldata <- coldata[colnames(sce),]

# 添加拟时序信息
filter_coldata$Pseudotime = sce$crv$pseudotime.Lineage1

# top6 genes
top6 <- names(sce)[oStart[1:6]]
#这里是刚刚做的，我要做这6个表达
top_gene=c('MMP13','CHI3L1','TAC1','CKS2')
top6=top_gene
intersect(rownames(sce@assays@data$counts),top_gene)
top6_exp = sce@assays@data$counts[top_gene,] 
top6_exp = log2(top6_exp + 1) %>% t()

# 获得最终的清洁数据
plt_data = cbind(filter_coldata, top6_exp)
colnames(plt_data)
# [1] "celltype"   "plotcol"    "Pseudotime" "CENPF"      "HBB"       
# [6] "HMGB2"      "CD74"       "HBA1"       "MKI67"  


# draw
library(ggplot2)
library(ggsci)
library(ggpubr)
library(RColorBrewer)
getPalette = colorRampPalette(brewer.pal(12, "Paired"))
mycolors = getPalette(length(unique(plt_data$celltype)))

# 为了拼图美观，我们把legend隐藏掉
plt_list = list()
for (gene in top6) {
  print(gene)
  p = ggscatter(data = plt_data,
                x = 'Pseudotime',
                y = gene,
                color = 'celltype',
                size = 0.6)+
    geom_smooth(se = F, color = 'orange')+
    theme_bw()+
    scale_color_manual(values = mycolors)+
    theme(legend.position = 'none')
  plt_list[[gene]] = p
}

library(patchwork)
wrap_plots(plt_list)
ggsave(filename = 'results/05_top6_genes.pdf', width = 8, height = 5)

# 这里单独save一张有legend的图
gene = 'CHI3L1'
p_test = ggscatter(data = plt_data,
                   x = 'Pseudotime',
                   y = gene,
                   color = 'celltype',
                   size = 0.6)+
  geom_smooth(se = F, color = 'orange')+
  theme_bw()+
  scale_color_manual(values = mycolors)+
  theme(legend.position = 'right')+
  guides(color = guide_legend(ncol = 1,  # 将图例分为两列显示
                              override.aes = list(size = 3)) )  # 调整图例展示的点大小
p_test
